# Supplementary material for: The pharyngeal carriage of Haemophilus influenzae among healthy population in China: a systematic review and meta-analysis
Source: BMC Infect Dis. 2019 Jun 21;19:547. doi: 10.1186/s12879-019-4195-9 (PMC6588945; doi:10.1186/s12879-019-4195-9)
Supplement: Supplementary file 1 — Data collection form and the result of collection. (XLSX 24 kb) [file 12879_2019_4195_MOESM1_ESM.xlsx]

## Sheet: overall
reference order in manuscript	study	year	x	n	p	sample population	sample size	participation rate	outcomne assessment	analytical method	total	Province
7	Liu Q	1993	37	115	0.321739	1	0	2	2	2	7	Beijing
8	Lai G	1997	49	181	0.270718	0	0	2	2	2	6	Shanghai
9	Wang G	1999	66	255	0.258824	0	0	2	2	2	6	Shanghai
10	Zhang Y	2000	73	319	0.22884	1	0	2	2	2	7	Hebei
11	Chen L	2000	6	52	0.115385	0	0	2	2	2	6	Hubei
12	Zhang H	2001	403	2053	0.196298	1	0	2	2	2	7	Fujian
13	Cao G	2002	159	897	0.177258	1	0	2	2	2	7	Zhejiang
14	Chen Q	2002	1	60	0.0166667	0	0	2	2	2	6	Jiangxi
15	Hou A	2002	20	307	0.0651466	1	0	2	2	2	7	Beijing
16	Luo X	2002	46	178	0.258427	0	0	2	2	2	6	Guangdong
17	Chen Z	2002	3	37	0.0810811	0	0	2	2	2	6	Zhejiang
18	Zhou H	2003	37	150	0.246667	0	0	2	2	2	6	Guangdong
19	Zeng Y	2003	64	400	0.16	0	0	2	2	2	6	Chongqing
20	Hua C	2005	217	848	0.255896	0	0	2	2	2	6	Zhejiang
21	Zhao X	2005	39	327	0.119266	0	0	2	2	2	6	Guangdong
22	Luo X	2006	45	186	0.241935	1	0	2	2	2	7	Guangdong
23	Liu L	2007	15	150	0.1	1	0	2	2	2	7	Chongqing
24	Lai Z	2007	109	546	0.199634	1	0	2	2	2	7	Guangdong
25	Li R	2007	139	890	0.15618	2	0	2	2	2	8	Hebei
26	Chen D	2007	134	561	0.238859	0	0	2	2	2	6	Beijing
27	Wu T	2007	389	656	0.592988	1	0	2	2	2	7	Jiangsu
28	Dong H	2008	38	501	0.0758483	1	0	2	2	2	7	Shanghai
29	Wang F	2009	21	101	0.207921	1	0	2	2	2	7	Zhejiang
30	Sun J	2009	121	380	0.318421	2	0	2	2	2	8	Guangdong
31	Chen H	2009	45	181	0.248619	0	0	2	2	2	6	Guangdong
32	Ye J	2009	43	301	0.142857	1	0	2	2	2	7	Zhejiang
33	Meng X	2009	90	360	0.25	1	0	2	2	2	7	Guangdong
34	Zhang J	2010	12	70	0.171429	0	0	2	2	2	6	Zhejiang
35	Li Y	2010	21	238	0.0882353	0	0	2	2	2	6	Zhejiang
36	Wang J	2010	98	820	0.119512	0	0	2	2	2	6	Shandong
37	Zhang L	2011	25	600	0.0416667	1	0	2	2	2	7	Guangdong
38	Di M	2012	73	834	0.08753	1	0	2	2	2	7	Beijing
39	Ye Y	2012	82	630	0.130159	1	0	2	2	2	7	Shanghai
40	Ping G	2013	27	600	0.045	1	0	2	2	2	7	Beijing
41	Zhai R	2013	8	162	0.0493827	0	0	2	2	2	6	/
42	Qiao H	2013	31	100	0.31	0	0	2	2	2	6	Hebei
43	Chen X	2013	125	400	0.3125	0	0	2	2	2	6	/
44	Wang Y	2013	62	162	0.382716	2	0	2	2	2	8	Hebei
45	Xiong W	2014	11	150	0.0733333	0	0	2	2	2	6	Chongqing
46	Zhai R	2014	11	70	0.157143	0	0	2	2	2	6	/
5	Zhao X	2015	45	472	0.095339	0	0	2	2	2	6	Beijing
4	Pan H	2016	20	1088	0.0183824	2	0	2	2	2	8	Guangdong

## Sheet: by age
reference order in manuscript	study	year	x	n	p	age
7	Liu Q	1993	37	115	0.321739	Children
8	Lai G	1997	49	181	0.270718	Children
9	Wang G	1999	66	255	0.258824	Children
10	Zhang Y	2000a	66	219	0.30137	Children
10	Zhang Y	2000b	7	100	0.07	Adult
11	Chen L	2000	6	52	0.115385	Children
12	Zhang H	2001	403	2053	0.196298	Children
13	Cao G	2002	159	897	0.177258	Children
14	Chen Q	2002	1	60	0.0166667	Children
15	Hou A	2002	20	307	0.0651466	Children
16	Luo X	2002	46	178	0.258427	Adult
17	Chen Z	2002	3	37	0.0810811	Children
18	Zhou H	2003	37	150	0.246667	Children
19	Zeng Y	2003	64	400	0.16	Children
20	Hua C	2005	217	848	0.255896	Children
21	Zhao X	2005	39	327	0.119266	Children
22	Luo X	2006	45	186	0.241935	Children
23	Liu L	2007	15	150	0.1	Children
24	Lai Z	2007	109	546	0.199634	Children
25	Li R	2007	139	890	0.15618	Children
26	Chen D	2007	134	561	0.238859	Children
27	Wu T	2007	389	656	0.592988	Children
28	Dong H	2008	38	501	0.0758483	Adult
29	Wang F	2009	21	101	0.207921	Children
31	Chen H	2009	45	181	0.248619	Children
32	Ye J	2009	43	301	0.142857	Children
33	Meng X	2009	90	360	0.25	Children
34	Zhang J	2010	12	70	0.171429	Children
37	Zhang L	2011	25	600	0.0416667	Children
38	Di M	2012	73	834	0.08753	Children
39	Ye Y	2012a	44	390	0.112821	Children
39	Ye Y	2012b	38	240	0.158333	Adult
40	Ping G	2013	27	600	0.045	Children
41	Zhai R	2013	8	162	0.0493827	Adult
42	Qiao H	2013	31	100	0.31	Children
43	Chen X	2013	125	400	0.3125	Adult
45	Xiong W	2014	11	150	0.0733333	Children
46	Zhai R	2014	11	70	0.157143	Adult
5	Zhao X	2015	45	472	0.095339	Children
4	Pan H	2016	20	1088	0.0183824	Children

## Sheet: by gender
reference order in manuscript	study	year	x	n	sex	p
7	Liu Q	1993a	14	50	Male	0.28
7	Liu Q	1993b	23	65	Female	0.353846
13	Cao G	2002a	74	443	Male	0.167043
13	Cao G	2002b	85	454	Female	0.187225
21	Zhao X	2005a	21	168	Male	0.125
21	Zhao X	2005b	19	159	Female	0.119497
22	Luo X	2006a	23	93	Male	0.247312
22	Luo X	2006b	22	93	Female	0.236559
25	Li R	2007a	68	429	Male	0.158508
25	Li R	2007b	71	461	Female	0.154013
26	Chen D	2007a	74	287	Male	0.25784
26	Chen D	2007b	60	274	Female	0.218978
27	Wu T	2007a	214	357	Male	0.59944
27	Wu T	2007b	179	299	Female	0.598662
30	Sun J	2009a	62	178	Male	0.348315
30	Sun J	2009b	59	202	Female	0.292079
31	Chen H	2009a	29	96	Male	0.302083
31	Chen H	2009b	16	85	Female	0.188235
39	Ye Y	2012a	14	96	Male	0.145833
39	Ye Y	2012b	22	114	Female	0.192982
44	Wang Y	2013a	24	64	Male	0.375
44	Wang Y	2013b	38	98	Female	0.387755
5	Zhao X	2015a	27	245	Male	0.110204
5	Zhao X	2015b	18	227	Female	0.0792952

## Sheet: by season
reference order in manuscript	study	year	x	n	season	p
7	Liu Q	1993a	15	53	Spring	0.283019
7	Liu Q	1993d	22	62	Winter	0.354839
12	Zhang H	2001a	55	503	Spring	0.109344
12	Zhang H	2001b	63	508	Summer	0.124016
12	Zhang H	2001c	94	522	Autumn	0.180077
12	Zhang H	2001d	191	520	Winter	0.367308
33	Meng X	2009b	32	180	Summer	0.177778
33	Meng X	2009d	58	180	Winter	0.322222
37	Zhang L	2011b	8	300	Summer	0.0266667
37	Zhang L	2011d	17	300	Winter	0.0566667
38	Di M	2012a	12	221	Spring	0.0542986
38	Di M	2012b	13	171	Summer	0.0760234
38	Di M	2013c	13	221	Autumn	0.0588235
38	Di M	2013d	35	221	Winter	0.158371
40	Ping G	2013a	20	300	Spring	0.0666667
40	Ping G	2013b	7	300	Summer	0.0233333

## Sheet: by serotype
reference order in manuscript	study	year	n	NTHi	b	a,c-f
9	Wang G	1999	255	49	14	3
29	Wang F	2009	101	19	1	1
30	Sun J	2009	380	170	2	3
32	Ye J	2009	301	41	2	0
33	Meng X	2009	360	78	8	4
34	Zhang J	2010	70	10	0	2
35	Li Y	2010	238	20	1	0
44	Wang Y	2013	162	62	0	0
