# Supplementary material for: The pharyngeal carriage of Haemophilus influenzae among healthy population in China: a systematic review and meta-analysis
Source: BMC Infect Dis. 2019 Jun 21;19:547. doi: 10.1186/s12879-019-4195-9 (PMC6588945; doi:10.1186/s12879-019-4195-9)
Supplement: Supplementary file 2 — Result of sensitivity analysis. (XLSX 14 kb) [file 12879_2019_4195_MOESM2_ESM.xlsx]

## Sheet: Sheet1
Study	es	les	ues		Estimate	Lower CI limit	Upper CI limit
Liu Q (1993)	0.842015	0.743991	0.940039		0.16702	0.132114	0.205122
Lai G (1997)	0.844473	0.746116	0.94283		0.167937	0.132835	0.20625
Wang G (1999)	0.845057	0.746519	0.943595		0.168156	0.132971	0.206559
Zhang Y (2000)	0.846748	0.747854	0.945642		0.168789	0.133425	0.207389
Chen L (2000)	0.853373	0.755166	0.95158		0.171277	0.135921	0.209801
Zhang H (2001)	0.848638	0.745169	0.952108		0.169497	0.132513	0.210016
Cao G (2002)	0.849921	0.749106	0.950737		0.169979	0.133851	0.209458
Chen Q (2002)	0.862309	0.764511	0.960108		0.174657	0.139139	0.213284
Hou A (2002)	0.858635	0.760361	0.95691		0.173264	0.137706	0.211976
Luo X (2002)	0.845148	0.74672	0.943575		0.16819	0.13304	0.206551
Chen Z (2002)	0.855208	0.757138	0.953278		0.171969	0.136598	0.210493
Zhou H (2003)	0.845832	0.747398	0.944266		0.168446	0.13327	0.206831
Zeng Y (2003)	0.851076	0.751662	0.950489		0.170413	0.134723	0.209357
Hua C (2005)	0.8451	0.74581	0.94439		0.168172	0.132731	0.206882
Zhao X (2005)	0.85398	0.754926	0.953035		0.171506	0.135839	0.210394
Luo X (2006)	0.846056	0.747524	0.944587		0.168529	0.133313	0.206961
Liu L (2007)	0.855229	0.756729	0.953728		0.171977	0.136457	0.210677
Lai Z (2007)	0.848495	0.748811	0.948179		0.169443	0.133751	0.208418
Li R (2007)	0.851352	0.750515	0.952189		0.170517	0.134331	0.210049
Chen D (2007)	0.846118	0.746866	0.94537		0.168553	0.133089	0.207278
Wu T (2007)	0.827593	0.746497	0.908689		0.161675	0.132964	0.19261
Dong H (2008)	0.857742	0.759113	0.95637		0.172926	0.137277	0.211755
Wang F (2009)	0.848055	0.749642	0.946467		0.169278	0.134034	0.207723
Sun J (2009)	0.841736	0.743953	0.939518		0.166915	0.132101	0.204911
Chen H (2009)	0.845687	0.7472	0.944173		0.168391	0.133203	0.206794
Ye J (2009)	0.852238	0.753145	0.951331		0.17085	0.135229	0.2097
Meng X (2009)	0.84551	0.746735	0.944285		0.168325	0.133045	0.206839
Zhang J (2010)	0.850123	0.751801	0.948444		0.170055	0.13477	0.208526
Li Y (2010)	0.856402	0.757818	0.954985		0.17242	0.136831	0.211189
Wang J (2010)	0.854053	0.753786	0.954321		0.171534	0.135448	0.210919
Zhang L (2010)	0.861511	0.764673	0.958348		0.174354	0.139196	0.212564
Di M (2012)	0.856736	0.757386	0.956087		0.172546	0.136683	0.21164
Ye Y (2012)	0.853226	0.753287	0.953166		0.171222	0.135278	0.210448
Ping G (2013)	0.861094	0.764009	0.958178		0.174196	0.138966	0.212494
Zhai R (2013)	0.859886	0.761854	0.957918		0.173738	0.138221	0.212388
Qiao H (2013)	0.842686	0.744603	0.940769		0.16727	0.132322	0.205417
Chen X (2013)	0.842042	0.744173	0.93991		0.167029	0.132176	0.20507
Wang Y (2013)	0.838781	0.74133	0.936233		0.165815	0.131214	0.203587
Xiong W (2014)	0.85747	0.759153	0.955786		0.172823	0.13729	0.211517
Zhai R (2014)	0.850965	0.752641	0.949289		0.170371	0.135057	0.208869
Zhao X (2015)	0.855975	0.756905	0.955046		0.172259	0.136518	0.211214
Pan H (2016)	0.865403	0.775172	0.955634		0.175833	0.14285	0.211455
Combined	0.850472	0.753464	0.94748		0.170186	0.135338	0.208134
The given named study was ommited.	The pooled estimates with 95%CI after converted using the double arcsine method.				The pooled estimates with 95%CI after reconverted.
