# Supplementary material for: The pharyngeal carriage of Haemophilus influenzae among healthy population in China: a systematic review and meta-analysis
Source: BMC Infect Dis. 2019 Jun 21;19:547. doi: 10.1186/s12879-019-4195-9 (PMC6588945; doi:10.1186/s12879-019-4195-9)
Supplement: Supplementary file 3 — The pooled carriage proportion of H. influenzae by province. (XLSX 8 kb) [file 12879_2019_4195_MOESM3_ESM.xlsx]

## Sheet: Sheet1
Province	Carriage(%)	Number of studies
Beijing	0.13	6
Shanghai	0.17	4
Hebei	0.26	4
Hubei	0.12	1
Fujian	0.2	1
Zhejiang	0.16	7
Jiangxi	0.02	1
Guangdong	0.18	10
Chongqing	0.11	3
Jiangsu	0.59	1
Shandong	0.12	1
